# Supplementary material for: Serum amyloid A expression in liver promotes synovial macrophage activation and chronic arthritis via NFAT5
Source: J Clin Invest. 2024 Mar 1;134(5):e167835. doi: 10.1172/JCI167835 (PMC10904059; doi:10.1172/JCI167835)
Supplement: Supporting data values [file jci-134-167835-s127.xlsx]

## Sheet: Figure 1
	Figure 1C		Relative Nfat5 mRNA
			RAW 264.7					BMDMs
			0	1	2	4		0	1	2	4	SAA treatment (h)
			1.00118	1.38593	1.5198	0.950625		1.0024	2.01828	1.49844	0.473211
			1.00049	1.46874	1.52501	1.18238		1.00086	1.39133	1.32908	0.888976
			1.00038	1.65242	1.44424	1.21492		1.01889	1.09772	2.25926	1.15533
			1.00217	1.58634	1.41123	1.36249		1.00318	1.14324	2.65454	1.77171
			1.00779	1.64268	1.5263	1.11147		1.00438	2.24282	1.54849	1.22901
								1.00174	1.97721	2.48277	1.57593
								1.00376	1.57522	2.00001	0.194989
	Figure 1D		Fluorescence (a.u.)
			0			2			4			8			12		SAA treatment (h)
			Cytoplasm	Nucleus		Cytoplasm	Nucleus		Cytoplasm	Nucleus		Cytoplasm	Nucleus		Cytoplasm	Nucleus
			6.54	2.29		9.02	6.44		5.4	30.83		1.31	42.89		0.52	50.25
			6.77	2.31		9.87	6.56		6.29	33.21		1.4	44.5		0.54	53.73
			6.77	2.4		10.33	6.71		6.9	36.48		1.44	46.06		0.67	55.96
			6.77	2.42		10.73	7.21		8.9	39.67		1.44	46.65		0.92	61.52
			7.39	2.54		10.98	7.81		9.27	40.46		1.87	48.5		1.25	62.21
	Figure 1E		Luciferase activity (fold)
			0	0.625	1.25	5	SAA (μg/mL)
			0.685129	1.77485	1.56942	3.6231
			1.40099	1.60243	1.96377	4.72762
			0.913885	1.15402		7.37936
	Figure 1I		SAA (μg/mL)
			OA	RA
			0.401709	0
			0	4.61325
			0	3.5
			0	1.11111
			0	0
			0	3.63462
			0	2.25
			0	4.36538
			0	1.79487
			0	4.4188
			0	2.10043
			0	4.58761
				4.47863
				4.23077
				0
				4.65171
				1.91453
				0.675214
				4.52778
				0
				4.66239
				3.31624
				3.15385
				4.13462
				0.040598
				3.9359
				4.44872
				3.30769
				3.8312
				2.29915
				6.38248
				3.18162
				3.44231
				3.10684
				6.01709
				2.05983
				0
				0
				1.08761
	Figure 1J		NFAT5 level (MFI, X 103)
			OA	RA
			1.813	3.919
			0.953	3.36
			0.415	4.22
				4.01
				5.172
				2.149
	Figure 1K		NFAT5	SAA
			(MFI, X 103)	(μg/mL)
			1.813	0
			0.953	0.45
			0.415	0
			3.919	2.73
			3.36	0.19
			4.22	1.01
			4.01	2.83
			5.172	2.92
	Figure 1L		NFAT5	SAA
			mRNA	(μg/mL)
			1.01566	1.8896
			1.26788	0.1604
			1.00154	0.7764
			1.65294	0.4745
			1.53151	3.7424
			2.40185	3.5313
			4.50033	3.3598
			1.4684	1.5061
			2.33105	2.7693
			2.35356	4.2432
			0.286184	0.6588
			0.570133	0.452

## Sheet: Figure 3
	Figure 3C		Migrated cells (fold)
			None			SAA
			Control	NFAT5 KD		Control	NFAT5 KD
			0.998255	0.78185		1.98255	1.0192
			0.876091	0.844677		2.46771	1.04712
			1.13089	0.977312		2.35951	1.20419
			0.994764	0.938918		2.04189	1.07853
	Figure 3D		Migrated cells (fold)
			None			SAA
			Control	NFAT5 KD		Control	NFAT5 KD
			0.805883	0.46139		2.56396	1.5359
			1.02342	0.322044		4.14322	0.640991
			1.02574	0.876331		5.03193	2.19857
			1.14496	1.00639		4.28256	3.29785
	Figure 3E		Migrated cells (fold)
			None			SAA
			Nfat5+/+	Nfat5+/-		Nfat5+/+	Nfat5+/-
			0.826603	0.72209		2.14727	0.760095
			0.912114	0.551069		3.02138	1.09264
			1.18765	0.836105		3.04988	2.03325
			1.07363	0.931116		2.3848	0.912114
				1.09264			1.50119
	Figure 3F		∆MFI for GFP
			-	+	+	SAA
			None	Control	NFAT5 KD
			0	121	-45
			0	38	-90
			0	84	-83
			0	182.3	98.3
				189.3	44.3
				237.3	158.3
	Figure 3G		Migrated cells (fold)
			NoneSup			SAASup
			Control	NFAT5 KD		Control	NFAT5 KD
			0.958	0.772		1.264	0.966
			0.99	0.791		1.321	0.977
			1.018	0.807		1.466	0.988
			1.034	0.807		1.71	1.004
	Figure 3H		Migrated cells (fold)
			NoneSup			SAASup
			Nfat5+/+	Nfat5+/-		Nfat5+/+	Nfat5+/-
			0.82	0.55		10.71	1.93
			1.18	1.11		8.62	1.22
			0.93	0.42		12.22	4.12
			0.99	0.83		11.41	3.27
			1.25	0.72		9.5	5.07
			0.82	0.43		11.79	2.52

## Sheet: Figure 4
	Figure 4A		IL-6 (ng/mL)										CCL2 (ng/mL)
			0			1			2.5		SAA (μg/mL)		0			1			2.5		SAA (μg/mL)
			Control	NFAT5 KD		Control	NFAT5 KD		Control	NFAT5 KD			Control	NFAT5 KD		Control	NFAT5 KD		Control	NFAT5 KD
			0.015295	0.013645		1.81995	0.18947		2.54755	0.3191			1.10273	0.33643		2.7254	1.36624		5.66736	3.40907
			0.018825	0.0205		1.57821	0.065485		1.87933	0.3389			0.764185	0.328675		2.6545	1.38622		5.37336	2.85606
			0.012615	0.0155		0.34897	0.422065		1.14794	0.45306			0.68982	0.56064		2.64418	2.12668		5.38896	3.06222
			0.019035	0.026415		0.38648	0.213235		1.33612	0.372596			0.866555	0.648355		2.72688	2.0241		5.78017	3.41151
			0.029264	0.032692		0.256255	0.041035		1.20219	0.244035			0.30701	0.36044		3.05009	2.17122		3.75139	2.83506
			0.027652	0.028056		0.434175	0.07085		1.75481	0.56907			0.2676	0.37136		3.31025	2.44114		4.52711	2.96718
			0.029064	0.030272		0.66666	0.188372		1.83804	0.359524			0.67276	0.28331		2.95819	2.03096		3.20353	2.74424
			0.029668	0.028056		0.884916	0.451292		1.60422	0.188372			0.98022	0.318095		3.62746	2.05208		4.58847	2.91216
	Figure 4B		IL-6 (ng/mL)													CCL2 (ng/mL)
			0			0.25			0.5			1		SAA (μg/mL)		0			0.25			0.5			1		SAA (μg/mL)
			Nfat5+/+	Nfat5+/-		Nfat5+/+	Nfat5+/-		Nfat5+/+	Nfat5+/-		Nfat5+/+	Nfat5+/-			Nfat5+/+	Nfat5+/-		Nfat5+/+	Nfat5+/-		Nfat5+/+	Nfat5+/-		Nfat5+/+	Nfat5+/-
			0	0		6.33904	3.39618		7.88539	3.09364		10.2275	3.8401			0.03612	0.01757		0.99221	0.53032		1.16191	0.61471		1.40558	1.06187
			0	0		2.53023	2.46843		3.861	2.95242		3.83841	3.82588			0.09299	0.00658		0.98799	0.6463		1.27811	0.65659		2.06298	1.00948
			0	0		4.47513	2.53785		4.47739	3.74774		5.34494	4.38906			0.03182	0.04069		0.64235	0.44072		0.82286	0.60889		1.58008	0.92585
			0	0		3.51085	2.66412		4.38005	2.6725		4.51758	3.29415			0.02401	0.02787		0.55705	0.48748		0.8863	0.6119		1.51688	0.81678
			0.001088	0		5.92786	2.96179		9.51236	3.0522		9.8063	4.55135			0.03679	0.01722		0.98958	0.25383		1.23727	0.36903		1.46375	0.39796
			0.000938	0		7.7035	1.87493		8.58434	3.1292		8.24632	4.05488			0.02824	0.01876		0.83305	0.26464		0.61542	0.35412		1.67014	0.40347
	Figure 4C		Relative luciferase activity
			0			2.5			5		SAA (μg/mL)
			Control	NFAT5 KD		Control	NFAT5 KD		Control	NFAT5 KD
			1.04839	0.350447		2.13454	0.342429		2.4603	0.305296
			0.922217	0.309937		3.44391	0.381672		1.79781	0.332302
			1.0294	0.318377		2.02567	0.338631		4.73683	0.294746
	Figure 4D		Migrated cells (fold)
			Control			NFAT5 KD
			-	+		-	+	+	+	SAA
			-	-		-	-	+	-	IL-6
			-	-		-	-	-	+	CCL2
			1.00775	2.28682		0.813953	0.542636	1.12403	0.930233
			1.16279	1.78295		0.775194	0.620155	1.04651	1.78295
			1.08527	2.17054		0.348837	0.465116	0.968992	1.70543
			0.968992	1.62791		0.658915	1.00775	0.852713	1.62791
			0.775194	2.51938		0.736434	0.736434	0.968992	1.51163
	Figure 4E		Migrated cells (fold)
			Nfat5+/+			Nfat5+/-
			-	+		-	+	+	+	SAA
			-	-		-	-	+	-	IL-6
			-	-		-	-	-	+	CCL2
			1.10769	24.6769		0.923077	9.47692	15.4154	19.6308
			0.676923	19.3539		0.584615	9.01539	9.16923	21.8462
			0.984615	25.7231		0.892308	9.63077	13.4461	18.1231
			1.38461	24.4923		0.615385	8.36923	10.6462	17.7231
			1.10769	18.9846		0.553846	9.2	11.9077	15.9692
			0.738462	23.2615		0.523077	7.96923	12.8308	14.9538
	Figure 4F		Migrated cells (fold)
			RAW 264.7
			none	SAA	anti-CCL2	anti-IL-6
			0.963351	5.50785	2.45026	2.57592
			1.17277	4.46073	2.28272	3.03665
			1.2356	5.31937	2.05236	2.84817
			0.628272	4.58639	2.45026	2.19895
	Figure 4G		Migrated cells (fold)
			BMDMs
			none	SAA	anti-CCL2	anti-IL-6
			0.896321	4.3505	3.06087	3.29097
			0.869565	4.7786	2.57926	3.37391
			1.0408	6.42408	3.54248	3.81806
			1.19331	6.60334	3.93044	3.83411

## Sheet: Figure 5
	Figure 5A		Histology score
			Inflammation			Synovial hyperplasia			Bone damage
			Vehicle	SAA		Vehicle	SAA		Vehicle	SAA
			2	3		2	3		2.6	2.4
			1.8	3		1	3		2.4	1.6
			1	3		1	2.8		1.6	2.4
			2	3		1.6	2.2		2.4	2
			1	3		1	2		1.6	3
	Figure 5B		Cell counts (X 103)
			F4/80+			NIMP-R14+
			Vehicle	SAA		Vehicle	SAA
			1.554	0.658		0.338	3.979
			1.629	1.362		0.657	2.778
			0.742	0.872		1.047	4.308
			2.851	3.75		1.316	4.882
			2.592	1.866		1.157	3.393
			2.27	5.222		1.064	4.774
			0.656	4.699		0.023	2.916
			0.408	3.907		0.095	3.612
			0.542	2.465		0.014	2.92
			2.069	4.418		1.109	2.283
			0	2.815		0.89	2.346
			1.177	3.461		1.478	3.025
			0.258	3.73		0.011	3.2
			0.373	2.728		0.002	1.126
			0.335	2.618		0.11	1.008
	Figure 5C		Histology score
			Inflammation			Synovial hyperplasia			Bone damage
			Nfat5+/+	Nfat5+/-		Nfat5+/+	Nfat5+/-		Nfat5+/+	Nfat5+/-
			3	2		3	2		2	1
			3	2		3	2		1.33	1
			3	2		3	2.67		1.67	1
			3	1		2.67	2		1.33	1
			3	2		3	2		1.5	1
			3	1		3	2		1.5	1
			2	1		2	1		1	1
	Figure 5D		Cell counts (X 103)
			F4/80+			NIMP-R14+
			Nfat5+/+	Nfat5+/-		Nfat5+/+	Nfat5+/-
			3.575	1.43767		2.51833	0.887667
			1.94567	1.25067		3.59867	0.995667
			3.40667	1.085		9.43267	3.9765
			2.52733	1.00433		9.42433	0.066
			2.321	0.514568		5.79033	1.62
			2.91433	0.614667		7.0755	0.035667
			2.42667	0.462667		1.755	0
	Figure 5E		Histology score
			Inflammation			Synovial hyperplasia			Bone damage
			Nfat5fl/fl	LysM-Cre;Nfat5fl/fl		Nfat5fl/fl	LysM-Cre;Nfat5fl/fl		Nfat5fl/fl	LysM-Cre;Nfat5fl/fl
			3	2.67		3	3		1.67	1.67
			1	1		2	2		1.67	1
			2	1		2	1		1	1
			2	1		3	1		1.33	1
			3	2		3	1.67		2.33	1.67
			1.33	1		1.67	1		1.67	1
			3	1		3	1		3	1
			1	1.33333		1.66667	2		1	1
			2.66667	1		3	1		1	1
			2	1.66667		2	2		1	1
			2.66667			2			1.33333
	Figure 5F		Cell counts (X 103)
			F4/80+			NIMP-R14+
			Nfat5fl/fl	LysM-Cre;Nfat5fl/fl		Nfat5fl/fl	LysM-Cre;Nfat5fl/fl
			5.09	3.92		6.89	5.82
			2.04	1.47		3.89	0.43
			3.23	1		9.87	0.069
			2.69	1.17		4.32	0.045
			3.61	2.6		5.454	0.871
			0.99	0.95		0.056	0.56
			3.57	1.01		6.78	0.0598
			1.76	1.37		0.89	0.123567
			4.92	1.02		7.98	0.035667
			2.97	1.95		1.435	0.780357
			3.72			5.08
	Figure 5G		Histology score
			Inflammation			Synovial hyperplasia			Bone damage
			WT	Tlr2/4-/-		WT	Tlr2/4-/-		WT	Tlr2/4-/-
			3	1		3	1		2.33	0
			3	1		3	1		1.67	1
			3	1		3	1		1.67	1
			3	2		3	2		1.33	1
				1			1			0.67
	Figure 5H		Cell counts (X 103)
			F4/80+			NIMP-R14+
			WT	Tlr2/4-/-		WT	Tlr2/4-/-
			4.10133	0.324		5.73833	0.085
			3.06267	0.091333		5.35267	0.020667
			2.8345	0.062667		5.58033	0
			2.42667	0.878333		4.91533	0.552333
				0.851333			0.079667

## Sheet: Figure 6
	Figure 6A		Histology score
			Inflammation			Synovial hyperplasia			Bone damage
			Single	Multiple		Single	Multiple		Single	Multiple
			1	1.67		1	1.67		1	2.33
			1	2		1	2		1	2.67
			1.33	1		2	1.67		2	2.33
			1	1.67		1	1.33		1	2.33
			1	2		1	2		1	2.67
			1	3		1	2.67		1	3
			1	2		1	1.67		1	2
	Figure 6B		Pannus formation score
			Single	Multiple
			1	2.33
			1	2.67
			1.33	2.33
			1	2.33
			1	2.67
			1	3
			1	2
	Figure 6C		vWF Area (X 10-2mm2)
			Single	Multiple
			0.8173	5.3335
			0.2327	6.3783
			2.1088	2.5271
			0.3312	2.6492
			0.3024
			1.0022
			0.9285
	Figure 6D		% Cartilage depletion
			Single	Multiple
			10.2834	36.3331
			13.0581	38.5609
			10.367	38.3246
			12.1233	34.5337
			11.5131	36.3612
			13.2635	36.1931
			12.3441	32.1163
	Figure 6E		Histology score
			Inflammation			Synovial hyperplasia			Bone damage
			control IgG	anti-SAA Ab		control IgG	anti-SAA Ab		control IgG	anti-SAA Ab
			3	3		3	3		2.33	3
			3	2		3	3		2.33333	2.66667
			2	1		3	2.66667		2.33333	2
			3	1		2.66667	1.66667		2.66667	1.33333
			3	1		3	1.66667		2.33	2
			3	1		3	1.66667		2.33333	1.33333
			2	1		3	1.66667		2.33333	2

## Sheet: Figure 7
	Figure 7A		CCL2+ cells (x 103)
			Vehicle	SAA
			0.974	6.796
			1.806	7.157
			0.894	7.702
			1.031	6.959
	Figure 7B		CCL2+ cells (x 103)
			Nfat5+/+	Nfat5+/-
			7.782	2.705
			4.867	0.194667
			8.77067	3.54
			8.893	1.97
			6.35633	2.698
			6.25967	0.8695
			5.179	0.984667
	Figure 7C		CCL2+ cells (x 103)
			Nfat5fl/fl	LysM-Cre;Nfat5fl/fl
			3.78	2.53
			1.55	0.77
			2.79	0.95
			2.92	1.06
			3.33	2.38
			2	1.14
			3.31	1.04
			2.65	2.19
			5.78	1.15
			2.98	2.04
			4.27
	Figure 7D		F4/80+ cells (x 104)			CCL2+ cells (X 100%)
						Total			F4/80+			F4/80-
			Nfat5fl/fl	LysM-Cre;Nfat5fl/fl		Nfat5fl/fl	LysM-Cre;Nfat5fl/fl		Nfat5fl/fl	LysM-Cre;Nfat5fl/fl		Nfat5fl/fl	LysM-Cre;Nfat5fl/fl
			1.7703	1.039		2.13432	1.32769		0.9546	0.59257		1.17972	0.73512
			0.1551	0.1846		0.26766	0.26878		0.08227	0.11055		0.1854	0.15822
			0.3677	0.0933		0.66325	0.12206		0.21896	0.05851		0.4443	0.06356
			0.231	0.0376		0.81405	0.15726		0.09481	0.02034		0.71924	0.13691
			0.0763	0.1044		0.19898	0.35617		0.04225	0.05962		0.15674	0.29654
			0.3746	0.1088		1.38301	0.45016		0.21591	0.05747		1.1671	0.3927
			0.1123	0.084		0.24442	0.18941		0.0637	0.04848		0.18072	0.14092
			0.5014	0.1686		1.67406	0.35557		0.25935	0.10231		1.41471	0.25326
			0.2039	0.0951		0.56866	0.06712		0.12466	0.05992		0.444	0.0072
			0.9096	0.1425		1.5618	0.46041		0.56681	0.08717		0.99499	0.37324
			0.1153	0.0861		0.31518	0.27078		0.06623	0.05376		0.24895	0.21703
			0.3894	0.2032		0.94131	0.49738		0.22735	0.12503		0.71396	0.37235
			0.9207			2.23329			0.53607			1.69722
	Figure 7E		Histology score
			Inflammation				Synovial hyperplasia				Bone damage
			Control	PBS	CCL2		Control	PBS	CCL2		Control	PBS	CCL2
			3	1	3		3	1.33333	3		3	1	3
			3	1	2.66667		3	1.33333	3		3	1.33333	3
			2.66667	1.66667	1.66667		3	1.66667	2.66667		3	2	1.33333
			3	1	2.66667		3	1	2.33333		2.66667	1	2.66667
			2		3		2		3		3		2.66667
			3				3				3
			3				3				3
	Figure 7F		Cell counts (X 103)
			F4/80+				NIMP-R14+
			Control	PBS	CCL2		Control	PBS	CCL2
			2.694	0.462	4.038		2.223	0.24	4.277
			4.353	0.832	3.405		5.294	0.165	4.392
			1.387	1.127	1.503		0.684	0.847	1.213
			3.378	0.575	2.777		4.365	0.244	2.902
			2.766		2.368		3.967		4.46
			1.436				3.971
			3.983				3.519
			4.605				5.113

## Sheet: Figure 8
	Figure 8A		SAA (μg/mL)
			Serum	SF
			6.4202	2.9461
			4.6533	3.5831
			0.19165	0.0769
			0.7543	0.2681
			0.1164	0.0149
			10.6608	0.29145
			6.2816	0.07025
			2.8963	2.9351
			3.54195	1.5495
			4.24235	4.0711
			2.98235	2.57445
			3.52835	2.70305
			4.11415	3.79495
			4.2332	4.24235
			3.57185	3.5558
			3.75285	3.1904
			1.58035	0.40845
			3.59625	3.1052
			4.24235	4.072
			3.57505	2.9669
			2.8528	2.2273
			2.26845	2.1237
			3.3565	3.2271
			2.46565	2.01385
	Figure 8B		relative to Gapdh (x 103)
			mSaa1						mSaa2						mSaa3
			none			LPS			none			LPS			none			LPS
			joint	liver		joint	liver		joint	liver		joint	liver		joint	liver		joint	liver
			0.000107826	0.00113295		0.010417	0.803805		5.5e-05	0.003695		0.000275	9.92233		0.000523	0.001177		0.364577	2.97838
			0.0010001	0.00100086		0.247614	0.812814		0.001001	0.001002		0.778746	15.5544		0.001006	0.001001		0.626729	4.01231
			6.8575e-05	0.000212503		0.0147252	0.559095		1.5e-05	0.000214		0.01623	14.4136		0.000572	0.000399		0.671179	2.23679
						0.0144826	0.659411					0.012649	23.1304					0.873434	4.49998
	Figure 8C		relative to Gapdh (x 102)												relative to Gapdh (x 103)												relative to Gapdh (x 103)
			mSaa1												mSaa2												mSaa3
			0			1			3			7			0			1			3			7			0			1			3			7		(Days)
			joint	liver		joint	liver		joint	liver		joint	liver		joint	liver		joint	liver		joint	liver		joint	liver		joint	liver		joint	liver		joint	liver		joint	liver
			0.00185565	0.00430818		2.23632	3.02186		0.155085	0.723585		0.238039	0.0133755		0.000366292	0.000119216		0.390588	1.15633		0.00612335	0.674255		0.377806	0.00358916		9.632e-05	0.000812105		0.203486	2.43		0.0364738	0.898524		0.136108	0.00325555
			0.00225307	0.0226073		2.11164	2.38761		1.4121	0.31192		0.532927	0.00308373		0.00341549	0.000345087		0.423756	0.278259		0.381911	0.322697		0.0559586	0.000806706		0.000246462	0.00162611		0.248284	1.65463		0.0390441	0.532574		0.0476869	0.0012847
			0.0103312	0.0109969		2.32414	4.03251		1.04328	0.985027		1.32551	0.00975695		0.00103051	0.00820868		0.283952	8.53022		0.973536	0.794663		0.144131	0.00398194		0.00141939	0.00160241		0.126241	2.22061		0.209209	1.04572		0.101802	0.00298063
			0.0531934	0.0130483		1.49646	3.6139		0.406412	1.569		0.540873	0.00035262		0.00187485	0.00720237		0.0570231	9.28997		0.167357	3.24544		0.0877504	0.000415619		0.00548099	0.00111991		0.0750551	1.69426		0.0849844	1.9298		0.14287	0.00116928
			0.017726	0.00296527		1.34429	2.74014		0.158559	1.23579		0.891092	0.00048333		0.000546171	1.55e-07		0.0432222	3.5748		0.0446648	0.711162		0.132426	0.000884995		0.000789563	0.000283904		0.0911037	1.36764		0.00799328	1.31177		0.175438	0.0011516
			0.0210029	0.0114819		0.0474268	2.72476		1.27408	1.1481		0.65125	4.161e-05		0.000777386	0.000412121		0.00533068	4.13647		1.38915	1.23872		0.128748	0.00135101		0.0026641	0.00100688		0.0181266	2.03735		0.166093	1.08958		0.25614	0.00208761
			0.013529	0.0212044		0.00713219	3.11584		0.301952	1.24486		1.81812	0.00254828		0.00133449	0.00101338		0.000499088	6.44466		0.386678	1.44179		0.0739327	0		0.00259187	0.00154969		0.0035273	1.53352		0.146944	1.3464		0.178512	0.000487411
	Figure 8D		SAA (ng/mL)
			hepatocyte															synoviocyte
			24h					48h					72h					24h					48h					72h
			none	LPS	IL-6	IL-1β		none	LPS	IL-6	IL-1β		none	LPS	IL-6	IL-1β		none	LPS	IL-6	IL-1β		none	LPS	IL-6	IL-1β		none	LPS	IL-6	IL-1β
			51.624	53.9104	59.0942	69.8984		73.1466	90.2942	88.4869	92.139		47.974	84.7875	85.3429	96.275		0.120842	0.557504	0.100258	0.155694		0.13033	2.19378	0.101734	0.97789		0.128872	5.1466	0.105424	2.25937
			45.4033	54.0057	55.2133	72.6958		53.8787	73.4043	74.4682	91.6115		64.8367	77.6675	68.4865	86.3894		0.089798	0.748356	0.062842	0.693302		0.096134	1.33307	0.038062	2.03563		0.085548	1.22458	0.034566	3.18304
			46.7363	56.1669	58.4256	58.1392		60.3366	79.969	83.841	87.9947		57.3755	70.7336	78.8337	68.0377		0.125226	0.885202	0.091364	0.212918		0.13033	3.00858	0.082418	1.62839		0.13033	3.93851	0.156416	3.16649
			45.3398	56.4531	67.7172	64.2294		60.464	94.75	73.4043	81.3335		51.8145	52.2272	94.2866	91.6445		0.082346	0.75013	0.051738	0.660342		0.076982	1.2937	0.056208	1.98679		0.076982	2.25424	0.068316	2.8442
			53.0846	62.0264	65.796	83.8736		74.8877	107.692	104.39	115.377		61.9626	78.8661	78.6716	90.4258		0.13033	0.93942	0.095816	0.177978		0.144128	3.78902	0.102474	1.67214		0.147748	4.89274	0.11718	3.07847
			54.3083	67.2076	68.0203	84.5222		76.0884	91.4498	98.8905	102.231		69.6145	74.3987	88.045	103.188		0.059534	0.45664	0.052858	0.197216		0.089798	1.73753	0.074826	1.11167		0.088738	2.20053	0.071578	1.78953
			58.4485	76.1822	79.1573	92.871		79.9721	125.608	130.77	117.558		84.0824	103.06	92.5551	123.383		0.079132	0.375716	0.059534	0.190342		0.09508	1.71816	0.063942	1.12218		0.111796	2.22469	0.071578	1.8213
			60.6403	67.9266	76.4013	87.5097		78.1235	111.711	114.032	117.072		74.3361	92.4603	77.7476	105.231		0.046144	0.496692	0.021134	0.266172		0.109754	0.914008	0.154344	0.799436		0.192126	3.34888	0.13334	2.7777

## Sheet: Figure 9
	Figure 9A		Avg Radiance (p/sec/cm2/sr)
			-2			1			4			7		(Days after i.v. injection)
			Ad-Con	Ad-mSaa1		Ad-Con	Ad-mSaa1		Ad-Con	Ad-mSaa1		Ad-Con	Ad-mSaa1
			600	552		3990000	14900000		103000	2900000		2300000	2380000
			556	563		4420000	170000		3190000	545000		4300000	22500
			553	555		13900000	7630000		43200000	131000		170000000	1490000
			563	527		4110000	1270000		2080000	1290000		1920000	1430000
	Figure 9B		Serum SAA1/2 (μg/mL)
			-2			1			4			7		(Days after i.v. injection)
			Ad-Con	Ad-mSaa1		Ad-Con	Ad-mSaa1		Ad-Con	Ad-mSaa1		Ad-Con	Ad-mSaa1
			0.808	0.729		28.335	42.499		0.869	3.833		0.563	0.62
			0.505	0.83		17.537	40.18		0.615	2.973		0.35	0.474
			0.974	0.516		9.179	37.057		0.514	5.601		0.993	0.532
			0.766	0.643		15.906	42.873		0.838	4.417		0.732	0.365
	Figure 9C		Histology score
			Inflammation			Synovial hyperplasia			Bone damage
			Ad-Con	Ad-mSaa1		Ad-Con	Ad-mSaa1		Ad-Con	Ad-mSaa1
			1	1		1	1.333		1.67	0.333
			1	1.333		1	2		0.33	1
			1	2		1	3		1	1.333
			1.33	3		1.33	3		1.67	1.333
			1	2		1	2		1	2
			1.33	2		1	1.67		1	2
			2	1.67		2	2		1.67	1
			2	3		2	3		1	1.67
			1	3		1	2.67		1	1.67
			1	2		1	1.33		1	1
	Figure 9D		NFAT5+ cells (x 100%)			F4/80+ cells (x 100%)			CCL2+ cells (x 100%)			F4/80+CCL2+ cells (x 100%)
												NFAT5+			NFAT5-
			Ad-Con	Ad-mSaa1		Ad-Con	Ad-mSaa1		Ad-Con	Ad-mSaa1		Ad-Con	Ad-mSaa1		Ad-Con	Ad-mSaa1
			1.1169	5.25687		1.34222	5.22062		1.09978	3.87301		1.11701	5.25738		0.155713	0.403252
			1.29733	4.50769		0.953206	2.92583		1.31884	2.20151		1.29746	4.50813		0.0799176	0
			0.768416	0.826344		0.800516	0.397248		0.789243	0.917669		0.768491	0.826425		0.0746508	0.0341195
			0.731781	0.961664		0.758383	1.12047		0.851016	0.96006		0.731853	0.961759		0.0751088	0.092512
			0.695604	1.77244		0.807485	1.68878		0.610478	1.58351		0.695672	1.77261		0.0517518	0.128463
			1.21353	2.56192		1.33493	2.53238		1.15821	2.15912		1.21365	2.56217		0.133272	0.185482
			1.17644	3.07183		1.00326	3.75739		1.17243	3.88904		1.17655	3.07213		0.092283	0.437142

## Sheet: Figure 10
	Figure 10A		DAS28	SAA (μg/mL)
			6.42	2.49935
			2.54	0.667
			3.2	0.29115
			4.62	31.404
			3.83	0.68985
			5.16	24.7042
			4.05	0.8931
			4.61	0.34915
			4.22	36.475
			2.23	37.056
			2.86	1.7351
			4.98	1.0875
			4.82	2.3061
			5.11	1.15195
			7.72	11.8863
			5.35	1.1985
			5.22	15.6485
			5.19	57.9862
			4.87	1.7056
			5.15	2.679
			5.16	24.7042
			2.52	0.85485
			5.61	50.1987
			3.06	4.73835
			7.01	2.51915
			7.11	2.77255
			4.1	2.50015
			3.66	1.29055
			4.29	1.8202
			5.13	1.9699
			5.1	1.9198
			5.14	0.9012
			5.14	0.64875
			4.05	0.54335
			3.98	8.727
			4.33	3.35665
			3.55	2.24105
			4.03	2.17815
			5.16	1.8504
			4.73	11.2455
			5.37	3.3886
			4.62	0.37805
			3.59	2.3229
			4.77	0.83095
			5.15	32.9108
			4.05	1.3506
			2.92	1.10715
			4.39	0.31625
			4.69	2.06075
			2.69	14.4433
			4	3.2829
			5.13	49.1007
			7.45	38.2987
			5.14	14.849
			3	3.3342
			5.73	64.7365
			4.93	2.5422
			3.7	1.01615
			5.14	2.39835
			5.17	0.67165
			6.4	35.98
			4.44	1.45395
			4.18	31.3642
			5.93	25.7407
			4.1	2.109
			4.04	0.68465
			3.49	2.1766
			5.57	32.328
			4.56	2.34825
			5.24	2.9627
			5.16	8.3955
			5.11	2.0848
			5.63	12.8027
			5.94	26.5957
			5.05	2.8645
			5.14	0.731
			6.68	19.269
			4.02	1.7683
			5.86	1.13285
			3.85	0.1613
			4.73	0.1683
			5.11	49.8813
			4.34	2.3137
			4.52	1.0373
			5.23	1.23025
			4.21	24.2263
			5.95	1.53205
			5.56	14.5282
			4.4	35.8772
			4.7	12.8215
			4.14	2.5546
			5.35	46.0355
			4.52	0.96125
			6.29	22.83
			2.4	1.31535
			6.12	3.05315
			5.44	3.2686
			4.45	6.62
			3.97	2.0884
			5.02	3.42215
			4.58	4.61675
			5.11	3.6711
			3.7	31.419
			5.52	1.7743
			4.51	0.1147
			3.78	1.96085
			5.06	3.68305
			5	3.57785
			4.27	3.34765
			4.1	0.9545
			6.2	31.9273
			4.22	43.1962
			2.92	0.4506
			1.56	0.25595
			3.82	1.42705
			4.17	0.6354
			4.08	0.5504
			4.08	0.3462
			3.31	0.92835
			3.83	20.3285
			3.22	1.8775
			3.84	18.8092
			3.3	4.0575
			3.95	1.20545
			2.66	0.4876
			4.62	52.469
			1.88	2.14945
			4.21	24.2263
			4.53	1.3291
			2.24	0.35335
			2.09	1.78195
			1.6	1.086
			0.77	0.2957
			2.09	0.86325
			1.47	0.1283
			2.17	0.38955
			0.9	0.20835
			1.39	0.50535
			2.24	1.4484
			2.16	0.2633
			0.63	0.57515
			0.63	0.85175
			2.65	0.33695
			1.55	0.44355
			2.36	0.58805
			2.24	0.48515
			0.77	0.42285
			0.91	0.31585
			0.56	0.3063
			0.77	0.78585
			1.05	0.20245
			2.51	0.32335
			0.77	0.4033
			0.77	0.3062
			1.12	0.18925
			2.58	1.4061
			1.89	0.25055
			1.33	0.26955
			2.52	0.35515
			1.56	0.4052
			1.19	0.35405
			2.79	1.1215
			0.63	0.1628
			1.89	0.579
			2.96	0.667
			1.39	0.40295
			0.91	0.5255
			1.05	0.35225
			1.39	2.4427
			2.02	2.6937
			1.19	0.77015
			2.46	0.234
			0.77	0.28325
			1.98	0.2911
			1.61	0.28895
			4.17	2.9203
			0.98	0.59535
			1.05	0.3371
			1.82	0.486
			2.79	0.67495
			1.47	0.21815
			4.03	0.1903
			2.03	0.098
			3	0.14545
			2.06	1.5448
			2.78	0.16025
			2.76	0.65405
			1.05	0.3519
			2.39	0.2683
			1.62	0.2369
			1.41	0.1615
			0.98	0.29755
			3.05	13.9657
			2.16	0.8057
			1.19	0.17585
			3.1	2.0848
			2.03	0.7925
			0.91	1.0141
			2.27	4.2121
			1.67	1.3774
			2.72	0.7636
			0.91	0.86035
			2.6	0.26675
			2.86	1.53165
			4.69	2.43935
			3.8	1.0109
	Figure 10B		SAA (μg/mL)
			Good response			Moderate-to-no response
			Baseline	6-months		Baseline	6-months
			2.50015	0.35335		2.49935	1.7743
			1.29055	1.78195		0.667	0.1147
			1.8202	1.086		0.29115	1.96085
			1.9699	0.2957		31.404	3.68305
			1.9198	0.86325		0.68985	3.57785
			0.9012	0.1283		24.7042	3.34765
			0.64875	0.38955		0.8931	0.9545
			0.54335	0.20835		0.34915	31.9273
			8.727	0.50535		36.475	43.1962
			3.35665	1.4484		37.056	0.4506
			2.24105	0.2633		1.7351	0.25595
			2.17815	0.57515		1.0875	1.42705
			1.8504	0.85175		2.3061	0.6354
			11.2455	0.33695		1.15195	0.5504
			3.3886	0.44355		11.8863	0.3462
			0.37805	0.58805		1.1985	0.92835
			2.3229	0.48515		15.6485	20.3285
			0.83095	0.42285		57.9862	1.8775
			32.9108	0.31585		1.7056	18.8092
			1.3506	0.3063		2.679	4.0575
			1.10715	0.78585		24.7042	1.20545
			0.31625	0.20245		0.85485	0.4876
			2.06075	0.32335		50.1987	52.469
			14.4433	0.4033		4.73835	2.14945
			3.2829	0.3062		2.51915	24.2263
			49.1007	0.18925		2.77255	1.3291
			38.2987	1.4061
			14.849	0.25055
			3.3342	0.26955
			64.7365	0.35515
			2.5422	0.4052
			1.01615	0.35405
			2.39835	1.1215
			0.67165	0.1628
			35.98	0.579
			1.45395	0.667
			31.3642	0.40295
			25.7407	0.5255
			2.109	0.35225
			0.68465	2.4427
			2.1766	2.6937
			32.328	0.77015
			2.34825	0.234
			2.9627	0.28325
			8.3955	0.2911
			2.0848	0.28895
			12.8027	2.9203
			26.5957	0.59535
			2.8645	0.3371
			0.731	0.486
			19.269	0.67495
			1.7683	0.21815
			1.13285	0.1903
			0.1613	0.098
			0.1683	0.14545
			49.8813	1.5448
			2.3137	0.16025
			1.0373	0.65405
			1.23025	0.3519
			24.2263	0.2683
			1.53205	0.2369
			14.5282	0.1615
			35.8772	0.29755
			12.8215	13.9657
			2.5546	0.8057
			46.0355	0.17585
			0.96125	2.0848
			22.83	0.7925
			1.31535	1.0141
			3.05315	4.2121
			3.2686	1.3774
			6.62	0.7636
			2.0884	0.86035
			3.42215	0.26675
			4.61675	1.53165
			3.6711	2.43935
			31.419	1.0109
	Figure 10C		ΔSAA 6 month – baseline
			TNFi	Tocilizumab	JAKi	csDMARDs
			-0.72505	-0.5523	1.6697	6.72125
			-1.6707	-36.6054	-27.721	-11.5401
			4.68	-1.47915	2.888	21.7071
			-0.335	-1.6742	-21.3566	-1.44345
			-2.94505	-14.04	0.0614	-2.1468
			-36.8927	-48.9115	31.5781	0.4914
			0.5171	-3.06465	0.33955	-0.7342
			-31.5579	-64.3814	-0.60155	-1.05655
			-18.5941	-2.137	-0.27015	-1.90825
			-1.29515	-1.75675	-56.1088	0.21
			-1.23175	1.75805	17.1037	-0.4081
				-2.11425	1.3785	-1.0443
				-2.67945	-23.4988	-0.3213
				-8.1044	-0.36725	-1.7374
				-1.79585	2.27025	-35.401
				-26.0004	-2.5889	-0.78695
				-1.55015	-0.7729	1.12355
				-48.3365	-0.2592	-22.0375
				-2.15345	-8.22165	-0.30125
				-14.3668	-1.97775	1.15895
				-35.5797	-1.603	-1.8912
				-45.8597	-0.99865	-1.22805
				-5.8564	-10.9086	-3.1554
					-1.83775	-3.0851
					-32.5949	-30.4081
					-0.1138
					-2.9767
					-14.5985
					-0.6621
					-1.27685
					-0.50885
					-30.9613
					-25.2153
					-9.88245
					-2.5274
					-0.245
					-0.94255
					-0.0633
					-0.02285
					-0.38325
					-0.87835
					-23.958
					1.14425
					-1.7489
	Figure 10D		ΔSAA	ΔDAS28	ΔCRP	ΔESR
			2.1468	1.86	0.13	9
			-0.4914	1.57	0.17	6
			0.72505	0.9	0.63	7
			0.7342	2.69	0.12	5
			1.6742	4.36	1.1	27
			1.05655	3.01	0.43	12
			1.47915	1.3	0.17	16
			0.7729	3.67	0.16	24
			0.2592	2.97	0.01	0
			0.335	3.15	0.01	3
			-0.33955	1.16	-0.57	-18
			8.22165	2.59	0.38	8
			1.6707	0.65	0.22	0
			1.90825	2.09	3.47	49
			1.97775	1.39	0.43	9
			1.603	3.4	2.59	4
			0.99865	4.53	0.56	8
			0.60155	1.03	-0.03	-10
			10.9085	2.08	0.81	15
			2.94505	3.82	1.04	31
			-0.21	2.26	0.18	23
			1.83775	1.35	0.04	11
			0.4081	4	0.17	16
			32.5949	4.24	1.84	10
			1.0443	3.49	0.19	8
			0.3213	2.15	0.18	12
			0.1138	3.34	0.06	4
			1.7374	2.18	1.8	19
			14.04	1.92	1.08	19
			2.9767	3.23	0.26	15
			48.9115	4.01	2.17	49
			36.8927	4.87	2.78	34
			14.5985	3.25	0.28	18
			3.06465	1.67	0.15	2
			64.3813	3.21	6.58	56
			0.5523	-1.97	0.04	14
			2.137	3.37	1.3	16
			11.54	3.64	2.02	63
			0.6621	2.51	0.06	4
			1.27685	2.35	0.29	-1
			-1.6697	-0.58	-0.37	-27
			0.50885	4.54	0.18	0
			35.401	4.51	4.99	52
			27.721	-0.44	-2.39	23
			0.27015	2.04	0.21	17
			-4.68	1.39	1.83	35
			0.78695	1.48	0.16	14
			30.9613	2.79	1.33	17
			25.2153	5.02	1.84	21
			1.75675	3.05	1.17	20
			-1.75805	2.65	-0.33	1
			56.1088	1.97	6.02	30
			-0.5171	1.47	0.7	6
			31.5578	4.38	2.18	53
			2.11425	2.1	0.69	13
			1.23175	0.42	7.01	31
			2.67945	4.47	3.16	2
			8.1044	3.18	1.56	23
			1.79585	3.5	0.68	8
			9.88245	1.46	1.03	0
			26.0004	4.96	2.08	17
			-2.888	-1.17	-0.92	-2
			2.5274	4	1.87	26
			0.245	3.32	-0.01	4
			18.594	3.89	1.17	28
			1.55015	2.55	1.06	9
			-17.1037	1.03	-1.53	9
			0.94255	1.83	0.1	3
			0.0633	1.82	0.02	0
			0.02285	1.73	0.11	-4
			48.3364	3.05	4.35	61
			-1.3785	1.85	-0.1	16
			23.4988	1.21	3.36	28
			2.15345	1.56	0.08	3
			0.38325	1.76	0.08	5
			0.87835	4.18	0.53	9
			23.958	1.82	1.84	20
			1.29515	4.33	0.12	9
			14.3667	4.15	1.68	37
			35.5797	3.42	1.29	24
			-1.14425	1.65	0.11	-9
			21.3566	0.89	2.45	20
			1.7489	1.98	1.79	14
			0.36725	-0.14	0.13	-1
			-0.0614	-0.05	-0.41	-13
			-31.5781	-1.59	-1.36	-40
			-2.27025	0.99	2.67	-5
			2.5889	1.18	0.13	2
			45.8597	4.16	5.88	41
			-1.12355	1.42	-0.63	1
			-6.72125	0	1.4	24
			36.6054	-0.69	1.43	22
			22.0375	4.26	1.82	48
			0.30125	1.49	0.46	0
			-1.15895	3.85	0.42	3
			30.4081	-0.1	1.12	-5
			1.8912	3.77	1.79	54
			5.8564	1.73	0.1	12
			1.22805	3.06	-0.17	17
			-21.7071	2.8	8.98	65
			3.1554	2.42	0.75	42
			1.44345	2.58	3.1	47
			3.0851	1.72	0.18	24

## Sheet: Figure S7
	Figure S7A		Migrated cells (fold)
			NoneSup	SAASup	SAA-TAKSup	SAA-OxSup
			0.952962	2.79442	1.69338	1.19338
			1.04704	3.36237	1.86237	1.29094
			1.05779	2.71517	1.17131	0.868937
			1.18473	2.76471	0.848297	0.813209
	Figure S7B		relative Tlr2 mRNA				relative Tlr4 mRNA
			siCon	siTlr2	siTlr2/4		siCon	siTlr4	siTlr2/4
			0.8	0.33	0.32		0.889621	0.13432	0.153336
			0.92	0.31	0.33		1.0586	0.113902	0.131994
			1.42	0.26	0.31		1.04359	0.125798	0.14661
			0.86	0.22	0.34		1.00818	0.112759	0.112578
	Figure S7C		Migrated cells (fold)
			ControlSup	NFAT5 KDSup	TLR2 KDSup	TLR4 KDSup
			1.08718	0.553476	0.632544	0.909281
			1.03521	0.245644	0.245644	0.508833
			1.08699	0.321504	0.229646	0.367433
			0.878395	0.237027	0.264913	0.278856
			0.912217	0.185536	0.417455	0.371071
	Figure S7D		CCL2 (ng/mL)								IL-6 (ng/mL)
			None				SAA				None				SAA
			Control	TLR2 KD	TLR4 KD		Control	TLR2 KD	TLR4 KD		Control	TLR2 KD	TLR4 KD		Control	TLR2 KD	TLR4 KD
			2.85024	0.09662	0.04026		5.49919	0.08857	0.47504		0.30769	0.69085	0.40872		2.15071	0.37297	0.5522
			2.79388	0.18519	0.03221		5.36232	0.14493	0.45089		0.30625	0.77813	0.39024		2.11515	0.39516	0.50137
			2.72947	0.02415	0.06441		5.16908	0.08052	0.43478		0.30689	0.70978	0.41463		2.03245	0.39837	0.51923
	Figure S7E		CCL2 (ng/mL)																				IL-6 (ng/mL)
			WT					Tlr2-/-					Tlr4-/-					Tlr2/4-/-					WT					Tlr2-/-					Tlr4-/-					Tlr2/4-/-
			0	0.25	0.5	1		0	0.25	0.5	1		0	0.25	0.5	1		0	0.25	0.5	1		0	0.25	0.5	1		0	0.25	0.5	1		0	0.25	0.5	1		0	0.25	0.5	1
			0.03416	0.91644	1.04522	1.47272		0.0067	0.31533	0.40545	0.71717		0.03629	0.15932	0.37158	0.6808		0.01452	0	0	0.0057		0	3.49993	4.36731	8.46506		0	0.61807	0.87419	1.59087		0	0	0.03261	0.20992		0	0	0	0
			0.05164	1.19664	1.20426	1.60671		0.02701	0.28245	0.3357	0.57736		0.00985	0.38612	0.75424	1.12226		0.0141	0.00972	0	0.00906		0	3.17013	3.79548	7.6271		0	0.36276	0.4922	1.18325		0	1.31934	2.95899	3.91955		0.01707	0	0	0
			0.01695	0.86801	0.86341	1.28135		0.00474	0.27014	0.37636	0.64408		0.01728	0.6601	0.71577	0.83632		0.01277	0.00539	0.00194	0.00687		0	4.00971	5.97796	7.45798		0.01644	0.50732	1.34348	2.41077		0.01156	0.62932	1.11383	1.65666		0.02243	0.00238	0	0
			0.08785	1.35174	1.41541	1.65421		0.04052	0.29341	0.3761	0.46013		0.01008	0.37302	0.86219	1.05834		0.01601	0.00654	0.00293	0.00457		0.02018	6.09045	7.50282	6.19545		0.00962	0.474	0.57558	0.58639		0.02334	1.47981	3.66046	5.78211		0.0241	0.01283	0.01021	0.01652
			0.21749	1.69814	1.79982	2.04848		0.00925	0.29131	0.51005	0.68504		0.02238	0.71986	0.88684	1.17066		0.01237	0.00995	0.00877	0.00966		0.02097	4.02722	5.48349	8.10853		0.00987	0.57728	1.86109	2.17046		0.02044	0.56185	1.04852	1.34029		0.07948	0.01318	0.01217	0.0032
			0.01953	0.98119	0.92812	1.32967		0.01009	0.32841	0.44061	0.64064		0.01036	0.38965	0.79333	1.18258							0.00736	4.75303	3.5408	7.52045		0.02766	0.6642	1.15393	2.16783		0.0223	1.68732	4.09047	6.57007
			0.28427	2.17198	2.18244	2.69947		0.03912	0.30612	0.42463	0.52821		0.00716	0.51426	0.9167	1.32944							0.01085	5.60844	4.36408	6.88689		0.02474	0.44469	0.89057	1.5583		0.02254	1.68965	4.4663	6.80247
	Figure S7F		CCL2+ cells (x 103)
			WT	Tlr2/4+/-
			6.876	0.268
			5.53733	0.255333
			5.724	0.050333
			5.299	0.465667
				0.370333

[truncated: 5 more sheets: Figure S8, Figure S9, Figure S10, Figure S11, Figure S12]
